# Supplementary material for: Donor–Recipient Race Mismatch Is Associated with Lower Survival After Liver Transplantation for Primary Sclerosing Cholangitis
Source: J Clin Med. 2025 Aug 1;14(15):5441. doi: 10.3390/jcm14155441 (PMC12347405; doi:10.3390/jcm14155441)
Supplement: Supplementary file 1 [file jcm-14-05441-s001.zip]

Archive with 1 entries (1 files):
- jcm-3746069-supplementary.pdf
